# Supplementary material for: Assembly and seasonality of core phyllosphere microbiota on perennial biofuel crops
Source: Nat Commun. 2019 Sep 12;10:4135. doi: 10.1038/s41467-019-11974-4 (PMC6742659; doi:10.1038/s41467-019-11974-4)
Supplement: Supplementary file 5 — Supplementary Data 1 [file 41467_2019_11974_MOESM5_ESM.xlsx]

## Sheet: Sheet 1
Grady et al. Assembly and seasonality of core phyllosphere microbiota on perennial biofuel crops. Dataset 1. Operational taxonomic unit identifiers and representative 16S rRNA gene amplicon sequences of the core switchgrass and miscanthus phyllosphere microbiota.
OTUid	Phylum	Class	Last taxonomic calssification	Core members			Representative sequence
				miscanthus 2016	switchgrass 2016	switchgrass 2017
OTU10	p:Proteobacteria	c:Alphaproteobacteria	g:Methylobacterium	X	X	X	>OTU10 TACGAAGGGGGCTAGCGTTGCTCGGAATCACTGGGCGTAAAGGGCGCGTAGGCGGCGTTTTAAGTCGGGGGTGAAAGCCT GTGGCTCAACCACAGAATGGCCTTCGATACTGGGACGCTTGAGTATGGTAGAGGTTGGTGGAACTGCGAGTGTAGAGGTG AAATTCGTAGATATTCGCAAGAACACCGGTGGCGAAGGCGGCCAACTGGACCATTACTGACGCTGAGGCGCGAAAGCGTG GGGAGCAAACAGG
OTU10438	p:Proteobacteria	NA	p:Proteobacteria		X	X	>OTU10438 TACAAGTCAGACTAGTGTTAATCATCTTTATTAGGTTTAAAAAGTACGTAGACAGTGCACCTAGCCTATAAAAGGGAACA GGTATTCTAGAGTTTTATGGGAGAGGAAGATATTTGTACGACAGAGGTAAAGATGAAATTTTTTGATCTCTGTTTGACGG GTAATGGCGAAGGCAAACCTCTATGTAAAAACTGACGTTAAGGGACGAAGGCTTGGGTAGCGAAAAGG
OTU1088	p:Proteobacteria	c:Gammaproteobacteria	g:Buchnera	X			>OTU1088 TACGGAGGGTGCTAGCGTTAATCAGAATTACTGGGCGTAAAGAGCACGTAGGTTGTTTTTTAAGTCAGATGTGAAATCCC TGGGCTTAACCTAGGAATTGCATTTGAAACTGAAATACTAGAGTATCGTAGAGGGAGGTAGAATTCTAGGTGTAGCGGTG AAATGCGTAGATATCTGGAGGAATACCTGTGGCGAAAGCGGCCTCCTGGACGAATACTGACGCTGAGGTGCGAAAGCATG GGGAGCAAACAGGATTAGAAACCCTAGTAGTCCTAG
OTU1221	p:Proteobacteria	c:Deltaproteobacteria	f:P3OB-42	X			>OTU1221 TACAGAGGGTGCAAGCGTTGTTCGGAATTATTGGGCGTAAAGGGCGCGTAGGCGGTCTGATAAGTCGGATGTGAAAGCCC AGGGCTCAACCTTGGAAGTGCATCCGAAACTGGCAGACTAGAGTTCACGGAGAGGGTGGTGGAATTCCCAGTGTAGAGGT GAAATTCGTAGATATTGGGAGGAACACCAGTGGCGAAGGCGACCACCTGGACGGAAACTGACGCTGAGGCGCGAGAGCGT GGGTAGCAAACAGG
OTU132	p:Proteobacteria	c:Gammaproteobacteria	g:Pseudomonas	X	X		>OTU132 TACGAAGGGTGCAAGCGTTAATCGGAATTACTGGGCGTAAAGCGCGCGTAGGTGGCTTGATAAGTTGGATGTGAAATCCC CGGGCTCAACCTGGGAACTGCATCCAAAACTGTCTGGCTAGAGTGTGGTAGAGGGTAGTGGAATTTCCAGTGTAGCGGTG AAATGCGTAGATATTGGAAGGAACACCAGTGGCGAAGGCGACTACCTGGACTAACACTGACACTGAGGTGCGAAAGCGTG GGGAGCAAACAGG
OTU13206	p:Bacteroidetes	c:Flavobacteriia	g:Chryseobacterium		X		>OTU13206 TACGGAGGGTGCGAGCGTTGTCCGGATTTATTGGGTTTAAAGGGTCCGTAGGCGGATCTGTAAGTCAGTGGTGAAATCTT TCGGCTTAACCGGAAAACTGCCATTGATACTGCAGGTCTTGAGTAAGGTAGAAGTGGCTGGAATAAGTAGTGTAGCGGTG AAATGCATAGATATTACTTAGAACACCAATTGCGAAGGCAGGTCACTATGTCTTAACTGACGCTGATGGACGAAAGCGTG GGGAGCGAACAGG
OTU1334	p:Proteobacteria	c:Gammaproteobacteria	g:Acinetobacter	X	X		>OTU1334 TACAGAGGGTGCGAGCGTTAATCGGATTTACTGGGCGTAAAGCGTGCGTAGGCGGCTTTTTAAGTCGGATGTGAAATCCC TGAGCTTAACTTAGGAATTGCATTCGATACTGGGAAGCTAGAGTATGGGAGAGGATGGTAGAATTCCAGGTGTAGCGGTG AAATGCGTAGAGATCTGGAGGAATACCGATGGCGAAGGCAGCCATCTGGCCTAATACTGACGCTGAGGTACGAAAGCATG GGGAGCAAACAGG
OTU14	p:Bacteroidetes	c:Cytophagia	g:Hymenobacter	X	X	X	>OTU14 TACGGAGGGTGCGAGCGTTGTCCGGATTTATTGGGTTTAAAGGGTGCGTAGGCGGCCCGTTAAGTCCGGGGTGAAAGCCC GCTGCTCAACAGCGGAACTGCCCTGGATACTGACGGGCTTGAGTACAGACGAGGTTGGCGGAATGGACTGAGTAGCGGTG AAATGCATAGATACAGTCCAGAACCCCGATTGCGAAGGCAGCTGACTAGGCTGTTACTGACGCTGAGGCACGAAAGCGTG GGGAGCGAACAGG
OTU1409	p:Proteobacteria	c:Gammaproteobacteria	c:Gammaproteobacteria	X			>OTU1409 TACAGAGGGTGCAAGCGTTAATCGGAATGACTGGGCGTAAAGGGCGCGTAGGCGGTTGATTAAGATAGATGTGAAAGACC AAAGCTCAACTTTGGTAGGGCATCTGTGACTGGTCGACTAGAGTAGAGTAGAGGGAAGTGGAATTTCCGGAGTAGCGGTG AAATGCGTAGATATCGGAAAGAACATTTGTGGCGAAGGCGGCTTTCTGGACTCATACTGACGCTGAGGCGCGAAAGCGTG GGGAGCAAACAGG
OTU15	p:Proteobacteria	c:Alphaproteobacteria	s:Aurantimonas_sp._AU22	X	X	X	>OTU15 TACGAAGGGGGCTAGCGTTGTTCGGAATTACTGGGCGTAAAGCGCACGTAGGCGGACATTTAAGTCAGGGGTGAAATCCC GGGGCTCAACCCCGGAACGGCCTTTGATACTGGGTGTCTTGAGTTCGGAAGAGGTGAGTGGAATTGCGAGTGTAGAGGTG AAATTCGTAGATATTCGCAGGAACACCAGTGGCGAAGGCGGCTCACTGGTCCGATACTGACGCTGAGGTGCGAAAGCGTG GGGAGCAAACAGG
OTU152	p:Proteobacteria	c:Gammaproteobacteria	s:bacterium_WM06i-B4E			X	>OTU152 TACAGAGGGTGCAAGCGTTAATCGGAATTACTGGGCGTAAAGCGCGCGTAGGCGGTTTGTCAAGTCGAATGTGAAATCCC CGGGCTCAACCTGGGAACTGCATCCGAAACTGGCAAGCTAGAGTATGGTAGAGGGTGGTGGAATTTCCTGTGTAGCGGTG AAATGCGTAGATATAGGAAGGAACATCAGTGGCGAAGGCGACCACCTGGACCAATACTGACGCTGAGGTGCGAAAGCGTG GGGAGCAAACAGG
OTU1674	p:Proteobacteria	c:Gammaproteobacteria	g:Pseudomonas	X		X	>OTU1674 TACAGAGGGTGCAAGCGTTAATCGGAATTACTGGGCGTAAAGCGCGCGTAGGTGGTTTGTTAAGCTGGATGTGAAATCCC CGGGCTCAACCTGGGAACTGCATTCAAAACTGACTGACTAGAGTATGGTAGAGGGTGGTGGAATTTCCTGTGTAGCGGTG AAATGCGTAGATATAGGAAGGAACACCAGTGGCGAAGGCGACCACCTGGACTAATACTGACACTGAGGTGCGAAAGCGTG GGGAGCAAACAGG
OTU17186	p:Proteobacteria	c:Gammaproteobacteria	g:Pseudomonas		X		>OTU17186 TACAGAGGGTGCAAGCGTTAATCGGAATTACTGGGCGTAAAGCGCGCGTAGGTGGTTTGTTAAGTTGGATGTGAAAGCCC CGGGCTCAACCTGGGAACTGCATTCAAAACTGACAAGCTAGAGTATGGTAGAGGGTGGTGGAATTTCCTGTGTAGCGGTG AAATGCGTAGATATAGGAAGGAACACCAGTGGCGAAGGCGACCACCTGGACTGATACTGACACTGAGGCACGAAAGCTAG GGGAGCAAACAGG
OTU179	p:Bacteroidetes	c:Sphingobacteriia	g:Mucilaginibacter		X		>OTU179 TACGGAGGATCCAAGCGTTATCCGGATTTATTGGGTTTAAAGGGTGCGTAGGTGGCCTATTAAGTCAGGGGTGAAAGACG GTAGCTTAACTATCGCAGTGCCTTTGATACTGATGGGCTTGAATACAGTTGAAGTAGGCGGAATGTGACAAGTAGCGGTG AAATGCATAGATATGTCACAGAACACCGATTGCGAAGGCAGCTTACTAAAGTGTGATTGACACTGAGGCACGAAAGCGTG GGGATCAAACAGG
OTU18	p:Proteobacteria	c:Alphaproteobacteria	g:Methylobacterium	X	X	X	>OTU18 TACGAAGGGGGCTAGCGTTGCTCGGAATCACTGGGCGTAAAGGGCGCGTAGGCGGCCATTCAAGTCGGGGGTGAAAGCCT GTGGCTCAACCACAGAATTGCCTTCGATACTGTTTGGCTTGAGTTTGGTAGAGGTTGGTGGAACTGCGAGTGTAGAGGTG AAATTCGTAGATATTCGCAAGAACACCAGTGGCGAAGGCGGCCAACTGGACCAACACTGACGCTGAGGCGCGAAAGCGTG GGGAGCAAACAGG
OTU180	p:Actinobacteria	c:Actinobacteria	s:Quadrisphaera_sp._THG-DM1	X			>OTU180 TACGTAGGGTGCAAGCGTTGTCCGGAATTATTGGGCGTAAAGAGCTCGTAGGCGGTTTGTCGCGTCTGCTGTGAAAACGC GGGGCTCAACTCCGCGCCTGCAGTGGGTACGGGCAGACTAGAGTGCAGTAGGGGAGACTGGAATTCCTGGTGTAGCGGTG GAATGCGCAGATATCAGGAGGAACACCGGTGGCGAAGGCGGGTCTCTGGGCTGTAACTGACGCTGAGGAGCGAAAGCGTG GGTAGCGAACAGG
OTU1807	p:Proteobacteria	c:Betaproteobacteria	g:Achromobacter	X	X		>OTU1807 TACGTAGGGTGCAAGCGTTAATCGGAATTACTGGGCGTAAAGCGTGCGCAGGCGGTTCGGAAAGAAAGATGTGAAATCCC AGAGCTTAACTTTGGAACTGCATTTTTAACTACCGAGCTAGAGTGTGTCAGAGGGAGGTGGAATTCCGCGTGTAGCAGTG AAATGCGTAGATATGCGGAGGAACACCGATGGCGAAGGCAGCCTCCTGGGATAACACTGACGCTCATGCACGAAAGCGTG GGGAGCAAACAGG
OTU190	p:Proteobacteria	c:Alphaproteobacteria	s:Sphingomonas_phyllosphaerae	X	X	X	>OTU190 TACGGAGGGGGCTAGCGTTGTTCGGAATTACTGGGCGTAAAGCGCACGTAGGCGGCTTTGTAAGTCAGGGGTGAAAGCCT GGAGCTCAACTCCAGAACTGCCTTTGAGACTGCATCGCTTGAATCCGGGAGAGGTAAGTGGAATTCCGAGTGTAGAGGTG AAATTCGTAGATATTCGGAAGAACACCAGTGGCGAAGGCGGCTTACTGGACCGGGATTGACGCTGAGGTGCGAAAGCGTG GGGAGCAAACAGG
OTU192	p:Actinobacteria	c:Actinobacteria	g:Curtobacterium	X	X	X	>OTU192 TACGTAGGGTGCAAGCGTTGTCCGGAATTATTGGGCGTAAAGAGCTCGTAGGCGGTTTGTCGCGTCTGCTGTGAAATCCC GAGGCTCAACCTCGGGCTTGCAGTGGGTACGGGCAGACTAGAGTGCGGTAGGGGAGATTGGAATTCCTGGTGTAGCGGTG GAATGCGCAGATATCAGGAGGAACACCGATGGCGAAGGCAGATCTCTGGGCCGTAACTGACGCTGAGGAGCGAAAGCGTG GGGAGCGAACAGG
OTU199	p:Proteobacteria	c:Alphaproteobacteria	g:Roseomonas	X	X	X	>OTU199 TACGAAGGGGGCTAGCGTTACTCGGAATTACTGGGCGTAAAGGGCGCGTAGGCGGCGCTCCAAGTTAGGCGTGAAAGTCC TGGGCTCAACCTGGGAACTGCGCTTAAGACTGGAGTGCTTGAGGATGGAAGAGGGTCGTGGAATTCCCAGTGTAGAGGTG AAATTCGTAGATATTGGGAAGAACACCGGTGGCGAAGGCGGCGACCTGGTCCATTACTGACGCTGAGGCGCGACAGCGTG GGGAGCAAACAGG
OTU2	p:Proteobacteria	c:Alphaproteobacteria	g:Sphingomonas	X	X	X	>OTU2 TACGGAGGGAGCTAGCGTTATTCGGAATTACTGGGCGTAAAGCGCACGTAGGCGGCTTTGTAAGTAAGAGGTGAAAGCCC AGAGCTCAACTCTGGAATTGCCTTTTAGACTGCATCGCTTGAATCATGGAGAGGTCAGTGGAATTCCGAGTGTAGAGGTG AAATTCGTAGATATTCGGAAGAACACCAGTGGCGAAGGCGGCTGACTGGACATGTATTGACGCTGAGGTGCGAAAGCGTG GGGAGCAAACAGG
OTU21	p:Proteobacteria	c:Alphaproteobacteria	s:Methylobacterium_adhaesivum	X	X	X	>OTU21 TACGAAGGGGGCTAGCGTTGCTCGGAATCACTGGGCGTAAAGGGCGCGTAGGCGGCCATTCAAGTCGGGGGTGAAAGCCT GTGGCTCAACCACAGAATTGCCTTCGATACTGTTTGGCTTGAGTATGGCAGAGGTCAGTGGAACTGCGAGTGTAGAGGTG AAATTCGTAGATATTCGCAAGAACACCAGTGGCGAAGGCGGCTGACTGGGCCATTACTGACGCTGAGGCGCGAAAGCGTG GGGAGCAAACAGG
OTU23	p:Proteobacteria	c:Alphaproteobacteria	g:Rhizobium	X	X	X	>OTU23 TACGAAGGGGGCTAGCGTTGTTCGGAATTACTGGGCGTAAAGCGCACGTAGGCGGATATTTAAGTCAGGGGTGAAATCCC AGAGCTCAACTCTGGAACTGCCTTTGATACTGGGTATCTTGAGTATGGAAGAGGTAAGTGGAATTGCGAGTGTAGAGGTG AAATTCGTAGATATTCGCAGGAACACCAGTGGCGAAGGCGGCTTACTGGTCCATAACTGACGCTGAGGTGCGAAAGCGTG GGGAGCAAACAGG
OTU233	p:Bacteroidetes	c:Sphingobacteriia	s:Mucilaginibacter_sp._B4Y-8		X		>OTU233 TACGGAGGATCCAAGCGTTATCCGGATTTATTGGGTTTAAAGGGTGCGTAGGCGGCCAATTAAGTCAGGGGTGAAAGACG GTAGCTTAACTATCGCAGTGCCTTTGATACTGATTGGCTTGAATCCACTTGAGGTAGGCGGAATGTGACAAGTAGCGGTG AAATGCATAGATATGTCACAGAACACCAATTGCGAAGGCAGCTTACTAAAGTGGCATTGACGCTGAGGCACGAAAGCGTG GGGATCAAACAGG
OTU246	p:Bacteroidetes	c:Sphingobacteriia	g:Pedobacter		X		>OTU246 TACGGAGGATCCAAGCGTTATCCGGATTTATTGGGTTTAAAGGGTGCGTAGGCGGCTTATTAAGTCAGGGGTGAAAGACG GTGGCTCAACCATCGCAGTGCCTTTGATACTGATGAGCTTGAATGAACTAGAGGTAGGCGGAATGTGACAAGTAGCGGTG AAATGCATAGATATGTCACAGAACACCGATTGCGAAGGCAGCTTACTATGGTTTTATTGACGCTGAGGCACGAAAGCGTG GGGATCAAACAGG
OTU275	p:Actinobacteria	c:Actinobacteria	g:Kineococcus	X			>OTU275 TACGTAGGGTGCAAGCGTTGTCCGGAATTATTGGGCGTAAAGAGCTCGTAGGCGGTGTGTCGCGTCTGCTGTGAAAACTC AGGGCTCAACTCTGAGCTTGCAGTGGGTACGGGCACACTAGAGTGCTGTAGGGGAGACTGGAATTCCTGGTGTAGCGGTG AAATGCGCAGATATCAGGAGGAACACCGGTGGCGAAGGCGGGTCTCTGGGCAGTTACTGACGCTGAGGAGCGAAAGCATG GGGAGCGAACAGG
OTU2771	p:Bacteroidetes	c:Cytophagia	g:Hymenobacter	X	X	X	>OTU2771 TACGGAGGGTGCGAGCGTTGTCCGGATTTATTGGGTTTAAAGGGTGCGTAGGCGGCCCGTTAAGTCCGAGGTGAAAGCCC GTTGCTCAACAACGGAACTGCCTTGGATACTGACGGGCTTGAGTACAGACGAGGTTGGCGGAATGGACCGAGTAGCGGTG AAATGCATAGATACGGTCCAGAACCCCGATTGCGAAGGCAGCTGACTAGGCTGTTACTGACGCTGAGGCACGACAGCGTG GGGAGCAAACAGG
OTU29	p:Proteobacteria	c:Alphaproteobacteria	g:Novosphingobium		X		>OTU29 TACGGAGGGAGCTAGCGTTGTTCGGAATTACTGGGCGTAAAGCGCGCGTAGGCGGTTTCTCAAGTCAGAGGTGAAAGCCC GGGGCTCAACCCCGGAACTGCCTTTGAAACTAGGAGACTAGAATCTTGGAGAGGTCAGTGGAATTCCGAGTGTAGAGGTG AAATTCGTAGATATTCGGAAGAACACCAGTGGCGAAGGCGACTGACTGGACAAGTATTGACGCTGAGGTGCGAAAGCGTG GGGAGCAAACAGG
OTU292	p:Bacteroidetes	c:Flavobacteriia	s:Chryseobacterium_sp._LB17			X	>OTU292 TACGGAGGGTGCAAGCGTTATCCGGATTTATTGGGTTTAAAGGGTCCGTAGGCGGACTCGTAAGTCAGTGGTGAAATCTC ATAGCTTAACTATGAAACTGCCATTGATACTGCGGGTCTTGAGTAAGGTAGAGGTAGCTGGAATAAGTAGTGTAGCGGTG AAATGCATAGATATTACTTAGAACACCAATTGCGAAGGCAGGTTACCATGTCTTAACTGACGCTGATGGACGAAAGCGTG GGGAGCGAACAGG
OTU32	p:Bacteroidetes	c:Sphingobacteriia	s:Bacteroidetes_bacterium_EC2	X	X	X	>OTU32 TACGGAGGATCCAAGCGTTATCCGGATTTATTGGGTTTAAAGGGTGCGTAGGCGGCCTGTTAAGTCAGGGGTGAAAGACG GTAGCTCAACTATCGCAGTGCCCTTGATACTGATGGGCTTGAATGGACTAGAGGTAGGCGGAATGAGACAAGTAGCGGTG AAATGCATAGATATGTCTCAGAACACCGATTGCGAAGGCAGCTTACTATGGTCTTATTGACGCTGAGGCACGAAAGCGTG GGGATCAAACAGG
OTU343	p:Actinobacteria	c:Actinobacteria	s:Kineococcus_tegulae		X		>OTU343 TACGTAGGGTGCAAGCGTTGTCCGGAATTATTGGGCGTAAAGAGCTCGTAGGCGGCTCGTCGCGTCTGCTGTGAAAGCCC GGGGCTTAACCCCGGGTCTGCAGTGGGTACGGGCGGGCTAGAGTGCGGTAGGGGAGACTGGAATTCCTGGTGTAGCGGTG AAATGCGCAGATATCAGGAGGAACACCGGTGGCGAAGGCGGGTCTCTGGGCCGTAACTGACGCTGAGGAGCGAAAGCATG GGTAGCGAACAGG
OTU389	p:Proteobacteria	c:Gammaproteobacteria	f:Pseudomonadaceae		X		>OTU389 TACGAAGGGTGCGAGCGTTAATCGGAATTACTGGGCGTAAAGCGCGCGTAGGTGGTTGTGCAAGTTGGATGTGAAATCCC CGGGCTCAACCTGGGAACTGCATCCAAAACTACAGAGCTAGAGTACGGTAGAGGGTGGTGGAATTTCCTGTGTAGCGGTG AAATGCGTAGATATGGGAAGGAACACCAGTGGCGAAGGCGACCACCTGGACCGATACTGACACTGAGGTGCGAAAGCGTG GGGAGCAAACAGG
OTU3963	p:Bacteroidetes	c:Cytophagia	g:Hymenobacter	X	X	X	>OTU3963 TACGGAGGGTGCGAGCGTTGTCCGGATTTATTGGGTTTAAAGGGTGCGTAGGCGGCCGTTTAAGTCCGGGGTGAAAGCCT GTTGCTCAACAACGGAACTGCCCTGGATACTGGACGGCTTGAGTACAGACGAGGTTGGCGGAATGGACTGAGTAGCGGTG AAATGCATAGATACAGTCCAGAACCCCGATTGCGAAGGCAGCTGACTAGGCTGTTACTGACGCTGAGGCACGAAAGCGTG GGGAGCGAACAGG
OTU3994	p:Proteobacteria	c:Alphaproteobacteria	g:Sphingomonas	X			>OTU3994 TACGGAGGGGGCTAGCGTTGTTCGGAATTACTGGGCGTAAAGCGCACGTAGGCGGCTTTGTAAGTCAGAGGTGAAAGCCT GGAGCTCAACTCCAGAACTGCCTTTGAGACTGCATCGCTTGAATCCAGGAGAGGTCAGTGGAATTCCGAGTGTAGAGGTG AAATTCGTAGATATTCGGAAGAACACCAGTGGCGAAGGCGGCTGACTGGACTGGTATTGACGCTGAGGTGCGAAAGCGTG GGGAGCAAATGGG
OTU4	p:Proteobacteria	c:Gammaproteobacteria	g:Pseudomonas	X	X	X	>OTU4 TACAGAGGGTGCAAGCGTTAATCGGAATTACTGGGCGTAAAGCGCGCGTAGGTGGTTTGTTAAGTTGAATGTGAAATCCC CGGGCTCAACCTGGGAACTGCATCCAAAACTGGCAAGCTAGAGTATGGTAGAGGGTGGTGGAATTTCCTGTGTAGCGGTG AAATGCGTAGATATAGGAAGGAACACCAGTGGCGAAGGCGACCACCTGGACTGATACTGACACTGAGGTGCGAAAGCGTG GGGAGCAAACAGG
OTU41	p:Proteobacteria	c:Betaproteobacteria	g:Polaromonas	X	X	X	>OTU41 TACGTAGGGTGCGAGCGTTAATCGGAATTACTGGGCGTAAAGCGTGCGCAGGCGGTTATGTAAGACAGTTGTGAAATCCC CGGGCTCAACCTGGGAATTGCATCTGTGACTGCATAGCTAGAGTACGGTAGAGGGGGATGGAATTCCGCGTGTAGCAGTG AAATGCGTAGATATGCGGAGGAACACCGATGGCGAAGGCAATCCCCTGGACCTGTACTGACGCTCATGCACGAAAGCGTG GGGAGCAAACAGG
OTU416	p:Proteobacteria	c:Alphaproteobacteria	f:Caulobacteraceae			X	>OTU416 TACGAAGGGGGCTAGCGTTGCTCGGAATTACTGGGCGTAAAGGGCGCGTAGGCGGACAGTTAAGTTGGGGGTGAAAGCCC GGGGCTCAACCTCGGAAATGCCTTCAATACTGGCTGTCTTGAGTACGGGAGAGGTGAGTGGAACTCCGAGTGTAGAGGTG AAATTCGTAGATATTCGGAAGAACACCAGTGGCGAAGGCGACTCACTGGCCCGTTACTGACGCTGAGGCGCGAAAGCGTG GGGAGCAAACAGG
OTU4223	p:Proteobacteria	c:Betaproteobacteria	g:Massilia			X	>OTU4223 TACAGAGGGTGCAAGCGTTAATCGGAATTACTGGGCGTAAAGCGTGCGCAGGCGGTTTTGTAAGTTTGTCGTGAAAGCCC CGGGCTCAACCTGGGAATTGCGATGAAGACTGCAAGGCTTGAATCTGGCAGAGGGGGGTAGAATTCCACGTGTAGCAGTG AAATGCGTAGAGATGTGGAGGAACACCGATGGCGAAGGCAGCCCCCTGGGTCAAGATTGACGCTCATGCACGAAAGCGTG GGGAGCAAACAGG
OTU430	p:Proteobacteria	c:Alphaproteobacteria	g:Sphingomonas	X	X	X	>OTU430 TACGGAGGGAGCTAGCGTTATTCGGAATTACTGGGCGTAAAGCGCACGTAGGCGGCTTTGTAAGTTAGAGGTGAAAGCCT GGAGCTCAACTCCAGAATTGCCTTTAAGACTGCATCGCTTGAATCCAGGAGAGGTGAGTGGAATTCCGAGTGTAGAGGTG AAATTCGTAGATATTCGGAAGAACACCAGTGGCGAAGGCGGCTGACTGGACATGTATTGACGCTGAGGTGCGAAAGCGTG GGGAGCAAACAGG
OTU47	p:Actinobacteria	c:Actinobacteria	f:Microbacteriaceae	X	X	X	>OTU47 TACGTAGGGTGCAAGCGTTGTCCGGAATTATTGGGCGTAAAGAGCTCGTAGGCGGTTTGTCGCGTCTGCTGTGAAATCTG GGGGCTCAACCCCCAGCCTGCAGTGGGTACGGGCAGACTAGAGTGCGGTAGGGGAGATTGGAATTCCTGGTGTAGCGGTG GAATGCGCAGATATCAGGAGGAACACCGATGGCGAAGGCAGATCTCTGGGCCGTAACTGACGCTGAGGAGCGAAAGCATG GGGAGCGAACAGG
OTU48	p:Proteobacteria	c:Alphaproteobacteria	g:Methylobacterium	X			>OTU48 TACGAAGGGGGCTAGCGTTGCTCGGAATCACTGGGCGTAAAGGGCGCGTAGGCGGCCGATTAAGTCGGGGGTGAAAGCCT GTGGCTCAACCACAGAATTGCCTTCGATACTGGTTGGCTTGAGACCGGAAGAGGACAGCGGAACTGCGAGTGTAGAGGTG AAATTCGTAGATATTCGCAAGAACACCAGTGGCGAAGGCGGCTGTCTGGTCCGGTTCTGACGCTGAGGCGCGAAAGCGTG GGGAGCAAACAGG
OTU487	p:Bacteroidetes	c:Cytophagia	g:Spirosoma	X	X		>OTU487 TACGGAGGGTGCAAGCGTTGTCCGGATTTATTGGGTTTAAAGGGTGCGTAGGTGGTTTGGTAAGTCTGGTTTGAAAGCTG GTCGCTCAACGATCAGATGTGGCTGGAAACTACCAAACTTGAATGGCGTAGCGGTAGCCGGAATGGGTCATGTAGCGGTG AAATGCATAGATATGACCCGGAACTCCGATTGCGAAGGCAGGCTACTGGGCGCCGATTGACACTGAGGCACGAGAGCATG GGTAGCAAACAGG
OTU5	p:Proteobacteria	c:Gammaproteobacteria	f:Enterobacteriaceae	X	X	X	>OTU5 TACGGAGGGTGCAAGCGTTAATCGGAATTACTGGGCGTAAAGCGCACGCAGGCGGTCTGTTAAGTCAGATGTGAAATCCC CGGGCTTAACCTGGGAACTGCATTTGAAACTGGCAGGCTTGAGTCTTGTAGAGGGGGGTAGAATTCCAGGTGTAGCGGTG AAATGCGTAGAGATCTGGAGGAATACCGGTGGCGAAGGCGGCCCCCTGGACAAAGACTGACGCTCAGGTGCGAAAGCGTG GGGAGCAAACAGG
OTU50	p:Proteobacteria	c:Alphaproteobacteria	s:Methylobacterium_komagatae	X	X	X	>OTU50 TACGAAGGGGGCTAGCGTTGCTCGGAATCACTGGGCGTAAAGGGCGCGTAGGCGGTCTTTTAAGTCGGGGGTGAAAGCCT GTGGCTCAACCACAGAATTGCCTTCGATACTGGGAGACTTGAGTTCGGAAGAGGTTGGTGGAACTGCGAGTGTAGAGGTG AAATTCGTAGATATTCGCAAGAACACCGGTGGCGAAGGCGGCCAACTGGTCCGACACTGACGCTGAGGCGCGAAAGCGTG GGGAGCAAACAGG
OTU519	p:Proteobacteria	c:Betaproteobacteria	g:Acidovorax	X	X	X	>OTU519 TACGTAGGGTGCAAGCGTTAATCGGAATTACTGGGCGTAAAGCGTGCGCAGGCGGTGATGTAAGACAGATGTGAAATCCC CGGGCTCAACCTGGGAACTGCATTTGTGACTGCATCGCTGGAGTACGGCAGAGGGGGATGGAATTCCGCGTGTAGCAGTG AAATGCGTAGATATGCGGAGGAACACCGATGGCGAAGGCAATCCCCTGGGCCTGTACTGACGCTCATGCACGAAAGCGTG GGGAGCAAACAGG
OTU537	p:Bacteroidetes	c:Cytophagia	s:Hymenobacter_sp._Xue4	X	X	X	>OTU537 TACGGAGGGTGCGAGCGTTGTCCGGATTTATTGGGTTTAAAGGGTGCGTAGGCGGCCGATTAAGTCTGGGGTGAAAGCCC GCTGCTCAACAGCGGAACTGCCCTGGATACTGGTTGGCTTGAGTACAGACGAGGTTGGCGGAATGGACAGAGTAGCGGTG AAATGCATAGATACTGTCCAGAACCCCGATTGCGAAGGCAGCTGACTAGGCTGTTACTGACGCTGAGGCACGAAAGCGTG GGGAGCGAACAGG
OTU6	p:Proteobacteria	c:Alphaproteobacteria	g:Sphingomonas	X	X	X	>OTU6 TACGGAGGGAGCTAGCGTTGTTCGGAATTACTGGGCGTAAAGCGCACGTAGGCGGCTTTGTAAGTTAGAGGTGAAAGCCT GGAGCTCAACTCCAGAACTGCCTTTGATACTGCATGGCTTGAATCCAGGAGAGGTGAGTGGAATTCCGAGTGTAGAGGTG AAATTCGTAGATATTCGGAAGAACACCAGTGGCGAAGGCGGCTCACTGGACTGGTATTGACGCTGAGGTGCGAAAGCGTG GGGAGCAAACAGG
OTU6096	p:Proteobacteria	c:Alphaproteobacteria	g:Rhizobium	X	X		>OTU6096 TACGAAGGGGGCTAGCGTTGTTCGGAATTACTGGGCGTAAAGCGCACGTAGGCGGATATTTAAGCCAGGGGTGAAATCCC GCAGCTCAACTGCGGAACTGCCTTTGATACTGGGTATCTTGAGTATGGAAGAGGTAAGTGGAATTCCGAGTGTAGAGGTG AAATTCGTAGATATTCGGAGGAACACCAGTGGCGAAGGCGGCTTACTGGTCCATTACTGACGCTGAGGTGCGAAAGCGTG GGGAGCAAACAGG
OTU6270	p:Bacteroidetes	c:Cytophagia	g:Hymenobacter			X	>OTU16270 TACAGAGACCTCAAACGTTATCCGGATTCATTGGGCGTAAAGCGTCCGCAGGTGGTTTTATAAGTCGGTGGTTAAATCCT GGGGCTTAACTTCAGGACCGCTGTCGATACTGTAAAACTCGAGGATGGGAGAGGCAAGCGGAATTCTCGGTGTAGTCGTA ATAAGCGCTGATATCGAGAAGAACACCAAAGGCAAAGGCAGCTTGCTAGAACATCTCTGACACTCATGGACGAAAGCGTG GGGAGCGAATAGG
OTU632	p:Bacteroidetes	c:Cytophagia	s:Spirosoma_sp._II_Gauze_A_2_12			X	>OTU632 TACGGAGGGTGCAAGCGTTGTCCGGATTTATTGGGTTTAAAGGGTGCGTAGGTGGAACTGTAAGTCTGATTTGAAAGCAA GCGGCTTAACCGTTTGATGTGGTTGGAAACTGTGGTTCTTGAATGGGTTGGCGGTAGCCGGAATGGGTCATGTAGCGGTG AAATGCATAGATATGACCCGGAACACCGATTGCGAAGGCAGGCTACTACGACTTGATTGACACTGAGGCACGAGAGCATG GGTAGCGAACAGG
OTU649	p:Bacteroidetes	c:Cytophagia	s:Hymenobacter_soli		X	X	>OTU649 TACGGAGGGTGCAAGCGTTGTCCGGATTTATTGGGTTTAAAGGGTGCGTAGGCGGCTGATTAAGTCTGGGGTGAAAGCCC GTTGCTCAACAACGGAACTGCCCTGGAAACTGGTTAGCTTGAGTACAGACGAGGGTGGCGGAATGGATGCTGTAGCGGTG AAATGCATAGATAGCATCCAGAACCCCGATTGCGAAGGCAGCTGCCTAGACTGTAACTGACGCTGAGGCACGAAAGCGTG GGGAGCGAACAGG
OTU66	p:Bacteroidetes	c:Cytophagia	g:Spirosoma	X	X		>OTU66 TACGGAGGGTGCAAGCGTTGTCCGGATTTATTGGGTTTAAAGGGTGCGTAGGTGGGACTTCAAGTCTGGTTTGAAAGCTG GTGGCTCAACCATCAGATGTGGCTGGAAACTGAGGTTCTTGAATGGCGTAGCGGTAGCCGGAATGGGTCATGTAGCGGTG AAATGCATAGATATGACCCGGAACTCCGATTGCGAAGGCAGGCTACTGGGCGCCGATTGACACTGAGGCACGAGAGCATG GGTAGCAAACAGG
OTU7	p:Proteobacteria	c:Betaproteobacteria	g:Massilia	X	X	X	>OTU7 TACGTAGGGTGCAAGCGTTAATCGGAATTACTGGGCGTAAAGCGTGCGCAGGCGGTTTTGTAAGTCTGACGTGAAATCCC CGGGCTCAACCTGGGAATTGCGTTGGAGACTGCAAGGCTAGAATCTGGCAGAGGGGGGTAGAATTCCACGTGTAGCAGTG AAATGCGTAGAGATGTGGAGGAACACCGATGGCGAAGGCAGCCCCCTGGGTCAAGATTGACGCTCATGCACGAAAGCGTG GGGAGCAAACAGG
OTU7737	p:Proteobacteria	c:Alphaproteobacteria	s:Methylobacterium_sp._92d	X	X	X	>OTU7737 TACGGAGGGAGCTAGCGTTGCTCGGAATCACTGGGCGTAAAGGGCGCGTAGGCGGCCATTTAAGTCGGGGGTGAAAGCCT GTGGCTCAACCACAGAATTGCCTTCGATACTGGATGGCTTGAGTTCGGTAGAGGTTGGTGGAACTGCGAGTGTAGAGGTG AAATTCGTAGATATTCGCAAGAACACCGGTGGCGAAGGCGGCCAACTGGACCGACACTGACGCTGAGGCGCGAAAGCGTG GGGAGCAAACAGG
OTU79	p:Proteobacteria	c:Betaproteobacteria	g:Pelomonas		X	X	>OTU79 TACGTAGGGTGCAAGCGTTAATCGGAATTACTGGGCGTAAAGCGTGCGCAGGCGGTTATGCAAGACAGAGGTGAAATCCC CGGGCTCAACCTGGGAACTGCCTTTGTGACTGCATGGCTAGAGTACGGTAGAGGGGGATGGAATTCCGCGTGTAGCAGTG AAATGCGTAGATATGCGGAGGAACACCGATGGCGAAGGCAATCCCCTGGACCTGTACTGACGCTCATGCACGAAAGCGTG GGGAGCAAACAGG
OTU8	p:Proteobacteria	c:Alphaproteobacteria	g:Bradyrhizobium		X	X	>OTU8 TACGAAGGGGGCTAGCGTTGCTCGGAATCACTGGGCGTAAAGGGTGCGTAGGCGGGTCTTTAAGTCAGGGGTGAAATCCT GGAGCTCAACTCCAGAACTGCCTTTGATACTGAAGATCTTGAGTTCGGGAGAGGTGAGTGGAACTGCGAGTGTAGAGGTG AAATTCGTAGATATTCGCAAGAACACCAGTGGCGAAGGCGGCTCACTGGCCCGATACTGACGCTGAGGCACGAAAGCGTG GGGAGCAAACAGG
OTU81	p:Actinobacteria	c:Actinobacteria	s:Geodermatophilus_taihuensis	X	X	X	>OTU81 TACGTAGGGTGCAAGCGTTGTCCGGAATTATTGGGCGTAAAGAGCTCGTAGGCGGTTTGTCGCGTCGGCTGTGAAAGCCC GGAGCTCAACTCCGGGTCTGCAGTCGATACGGGCAGACTTGAGTGTTGCAGGGGAGACTGGAATTCCTGGTGTAGCGGTG AAATGCGCAGATATCAGGAGGAACACCGGTGGCGAAGGCGGGTCTCTGGGCAACAACTGACGCTGAGGAGCGAAAGCGTG GGGAGCGAACAGG
OTU8259	p:Proteobacteria	c:Alphaproteobacteria	f:Aurantimonadaceae		X		>OTU8259 TACGAAGGGGGCTAGCGTTGTTCGGAATTACTGGGCGTAAAGCGCACGTAGGCGGATATTTAAGTCGGGGGTGAAATCCC GGGGCTCAACCCCGGAACTGCCTTCGATACTGGGTATCTTGAGTTCGGAAGAGGTGAGTGGAATTGCGAGTGTAGAGGTG AAATTCGTAGATATTCGGAAGAACACCAGTGGCGAAGGCGGCTCACTGGACTGGTATTGACGCTGAGGTGCGAAAGCGTG GGGAGCAAACAGG
OTU84	p:Bacteroidetes	c:Cytophagia	g:Hymenobacter	X	X	X	>OTU84 TACGGAGGGTGCGAGCGTTGTCCGGATTTATTGGGTTTAAAGGGTGCGTAGGCGGCCTTATAAGTCCGGGGTGAAAGCCC GCTGCTCAACAGCGGAACTGCCCTGGATACTGTGAGGCTTGAGTACAGACGAGGTTGGCGGAATGGACCGAGTAGCGGTG AAATGCATAGATACGGTCCAGAACCCCGATTGCGAAGGCAGCTGACTAGGCTGTTACTGACGCTGAGGCACGAAAGCGTG GGGAGCGAACAGG
OTU842	p:Proteobacteria	c:Gammaproteobacteria	s:Stenotrophomonas_maltophilia	X	X		>OTU842 TACGAAGGGTGCAAGCGTTACTCGGAATTACTGGGCGTAAAGCGTGCGTAGGTGGTCGTTTAAGTCCGTTGTGAAAGCCC TGGGCTCAACCTGGGAACTGCAGTGGATACTGGGCGACTAGAGTGTGGTAGAGGGTAGCGGAATTCCTGGTGTAGCAGTG AAATGCGTAGAGATCAGGAGGAACATCCATGGCGAAGGCAGCTACCTGGACCAACACTGACACTGAGGCACGAAAGCGTG GGGAGCAAACAGG
OTU86	p:Bacteroidetes	c:Cytophagia	g:Hymenobacter		X	X	>OTU86 TACGGAGGGTGCGAGCGTTGTCCGGATTTATTGGGTTTAAAGGGTGCGTAGGCGGCTCCTTAAGTCCGGGGTGAAAGCCC GTTGCTCAACAACGGAACTGCCCTGGATACTGAGGAGCTTGAGTACAGACGAGGTTGGCGGAATGGACAGAGTAGCGGTG AAATGCATAGATACTGTCCAGAACCCCGATTGCGAAGGCAGCTGACTAGGCTGTTACTGACGCTGAGGCACGACAGCGTG GGGAGCGAACAGG
OTU89	p:Bacteroidetes	c:Flavobacteriia	s:Chryseobacterium_sp._549		X	X	>OTU89 TACGGAGGGTGCAAGCGTTATCCGGATTTATTGGGTTTAAAGGGTCCGTAGGCGGATCTGTAAGTCAGTGGTGAAATCTC ACAGCTTAACTGTGAAACTGCCATTGATACTGCAGGTCTTGAGTAAGGTAGAAGTGGCTGGAATAAGTAGTGTAGCGGTG AAATGCATAGATATTACTTAGAACACCAATTGCGAAGGCAGGTCACTATGTCTTAACTGACGCTGATGGACGAAAGCGTG GGGAGCGAACAGG
OTU90	p:Bacteroidetes	c:Cytophagia	g:Hymenobacter	X	X	X	>OTU90 TACGGAGGGTGCGAGCGTTGTCCGGATTTATTGGGTTTAAAGGGTGCGTAGGCGGCTTTTTAAGTCTGGGGTGAAAGCCC GCTGCTCAACAGCGGAACTGCCCTGGATACTGGAGAGCTTGAGTACAGACGAGGTTGGCGGAATGGACGGAGTAGCGGTG AAATGCATAGATACCGTCCAGAACCCCGATTGCGAAGGCAGCTGACTAGGCTGTTACTGACGCTGAGGCACGAAAGCGTG GGGAGCGAACAGG
OTU9197	p:Proteobacteria	c:Gammaproteobacteria	g:Pseudomonas	X	X	X	>OTU9197 TACGGAGGGAGCTAGCGTTAATCGGAATTACTGGGCGTAAAGCGCGCGTAGGTGGTTTGTTAAGTTGGATGTGAAATCCC CGGGCTCAACCTGGGAACTGCATCCAAAACTGGCAAGCTAGAGTAGGGCAGAGGGTGGTGGAATTTCCTGTGTAGCGGTG AAATGCGTAGATATAGGAAGGAACACCAGTGGCGAAGGCGACCACCTGGGCTCATACTGACACTGAGGTGCGAAAGCGTG GGGAGCAAACAGG
OTU995	p:Proteobacteria	c:Alphaproteobacteria	g:Sphingomonas	X	X	X	>OTU995 TACGAAGGGGGCTAGCGTTGTTCGGAATTACTGGGCGTAAAGCGCACGTAGGCGGCTTTGTAAGTAAGAGGTGAAAGCCT GGTGCTCAACACCAGAACTGCCTTTTAGACTGCATCGCTTGAATCCAGGAGAGGTGAGTGGAATTCCGAGTGTAGAGGTG AAATTCGTAGATATTCGGAAGAACACCAGTGGCGAAGGCGGCTCACTGGACTGGTATTGACGCTGAGGTGCGAAAGCGTG GGGAGCAAACAGG
